# Supplementary material for: Equine Responses to Acceleration and Deceleration Cues May Reflect Their Exposure to Multiple Riders
Source: Animals (Basel). 2020 Dec 31;11(1):66. doi: 10.3390/ani11010066 (PMC7823401; doi:10.3390/ani11010066)
Supplement: Supplementary file 1 [file animals-11-00066-s001.zip]

Archive with 8 entries (7 files):
- Supplementary files/
- __MACOSX/._Supplementary files
- Supplementary files/S1_E-BARQ.pdf
- __MACOSX/Supplementary files/._S1_E-BARQ.pdf
- Supplementary files/Full tables.docx
- __MACOSX/Supplementary files/._Full tables.docx
- Supplementary files/Data analysis.pdf
- __MACOSX/Supplementary files/._Data analysis.pdf
